# Supplementary material for: In Vitro Anti-Proliferative and Apoptotic Effects of Hydroxytyrosyl Oleate on SH-SY5Y Human Neuroblastoma Cells
Source: Int J Mol Sci. 2022 Oct 15;23(20):12348. doi: 10.3390/ijms232012348 (PMC9604296; doi:10.3390/ijms232012348)
Supplement: Supplementary file 1 [file ijms-23-12348-s001.zip]

Archive with 1 entries (1 files):
- ijms-1924031-supplementary.pdf
